# Supplementary material for: A multicenter study on accuracy and reproducibility of nanopore sequencing-based genotyping of bacterial pathogens
Source: J Clin Microbiol. 2024 Aug 19;62(9):e00628-24. doi: 10.1128/jcm.00628-24 (PMC11389150; doi:10.1128/jcm.00628-24)
Supplement: Table S1 — Experimental details. [file jcm.00628-24-s0002.xlsx]

## Sheet: combine
Supplementary Table 1: Methods per participating laboratory divided into subcategories cultivation, DNA preparation, DNA quantification and sequencing. Fixed parameters of the workflow are indicated in boxes spanning all columns. DNA and library preparation was done according to the manufacturer’s instructions.
		LAB1	LAB2	LAB3	LAB4	LAB5
Cultivation	Medium	COL-S	COL-S	Brain heart infusion (BHI)	COL-S	COL-S
	length cultivation (h)	24h	24h	16h @ 160 rpm	18h	18h
	temp cultivation (°C)	37°C	37°C	37°C	37°C	37°C
DNA-Prep	Kit	NucleoSpin Microbial DNA (Macherey Nagel) + AXP Wash (Beckman Coulter)	NucleoSpin Microbial DNA (Macherey Nagel) + AXP Wash (Beckman Coulter)	MagAttract HMW DNA Kit Qiagen/GenElute™ Bacterial Genomic DNA Kit	ZymoBIOMICS DNA Microprep Kit	NucleoSpin Microbial DNA Kit (Macherey Nagel)
	single colony?	yes, culture from single colony	yes, culture from single colony	yes, single colony used for inoculation	liquid culture from single colony	no
DNA-Quantification	device	Qbit	Qbit	Qubit 4/Qubit Flex	Qubit 4	Qubit Flex, Dropsense
	kit	1x ds DNA BR	1x ds DNA BR	Qubit™ 1X dsDNA HS/Qubit™ 1X dsDNA BR	1x ds DNA BR	1x HS dsDNA
Sequencing	Library prep	Ligation sequencing gDNA – Native Barcoding Kit 24 V14 (SQK-NBD114.24)
	DNA amount loaded per run	150 ng	90 ng	114 - 1130.4 ng	50 – 55 ng	20 fmol
	samples per run	20	20	20	10 – 20	10 – 20
	Flow Cell Version:	R10.4.1
	Run mode:	Accurate (260 bps)
	MinKnow Version:	22.12.7	22.12.7	22.10.5 (KP), 22.12.5 (EF, SA, LM)	22.12.5	22.10.5
	Basecalling config:	dna_r10.4.1_e8.2_260bps_sup.cfg
	Assembler and Version:	Flye 2.9.1	Flye 2.9.1	Flye 2.9.1	Flye 2.9.1	Flye 2.9.2
	Medaka Version:	1.7.2	1.7.3	1.7.2	1.7.2	1.7.3.
	Medaka config:	-m r1041_e82_260bps_sup_g632
Update Sequencing	Run mode:	Default (400 bp/s)
	MinKnow Version:	23.11.4	23.04.5	23.07.12
	Basecalling config:	res_dna_r10.4.1_e8.2_400bps_sup@2023-09-22_bacterial-methylation
	Assembler and Version:	Flye 2.9.3	Flye 2.9.1	Flye 2.9.3
	Minimap2 Version:	2.26	2.26	2.26
	Racon Version:	1.5.0	1.5.0	1.5.0
	Medaka Version:	1.11.3	1.11.4	1.11.3
	Medaka config:	r1041_e82_400bps_sup_v4.2.0 and r1041_e82_400bps_sup_variant_v4.2.0
