# Supplementary material for: A multicenter study on accuracy and reproducibility of nanopore sequencing-based genotyping of bacterial pathogens
Source: J Clin Microbiol. 2024 Aug 19;62(9):e00628-24. doi: 10.1128/jcm.00628-24 (PMC11389150; doi:10.1128/jcm.00628-24)
Supplement: Table S2 — Information about obtained sequencing data. [file jcm.00628-24-s0003.xlsx]

## Sheet: Tabelle1
Supplementary Table 2: Numbers of assemblies used in further analysis. Reasons if the data was not used for further analysis: ND – no data, LC – low sequencing depth (below 40X).
LR	K. pneumoniae	reason	S. aureus	reason	L. monocytogenes	reason	E. faecium	reason	total per lab
LAB1	20		18		20		19		77
LAB2	20		18		20		19		77
LAB3	18	2xLC	17	1xND	19	1xLC	16	3xLC	70
LAB4	19	1xLC	18		17	3xLC	19		73
LAB5	19	1xND	18		20		18	1xLC	75
SR
LAB2	20		18		20		19		77
LAB3	0		1		0		0		1
LAB5	20		17		20		19		76
total per species	136		125		136		129		526
