# Supplementary material for: A multicenter study on accuracy and reproducibility of nanopore sequencing-based genotyping of bacterial pathogens
Source: J Clin Microbiol. 2024 Aug 19;62(9):e00628-24. doi: 10.1128/jcm.00628-24 (PMC11389150; doi:10.1128/jcm.00628-24)
Supplement: Table S3 — Assembly metrics. [file jcm.00628-24-s0004.xlsx]

## Sheet: AMR
Supplementary Table 3: Assembly metrics are listed for all 526 assemblies of four species and 18 to 20 strains each. The genome size corresponds to the expected genome of reference genomes. The calculated coverage is based on the input base count and the genome size of the assembly. The number of fragments in each assembly (“contigs”) is generally higher in short read (SR) assemblies than long re…
strain	lab	data	genome size	calculated coverage	contigs	N50
EF22	LAB1	LR	3264476	125.495	10	2788837
EF22	LAB2	LR	3268601	240.089	17	1047286
EF22	LAB2	SR	2982545	103.94	180	58063
EF22	LAB4	LR	3214265	65.7638	11	2773603
EF22	LAB5	LR	3260346	100.283	7	2796191
EF22	LAB5	SR	2965264	73.0111	225	37153
EF23	LAB1	LR	3250695	119.689	9	1350264
EF23	LAB2	LR	3242156	130.79	9	1346725
EF23	LAB2	SR	2901226	122.803	224	33565
EF23	LAB3	LR	3271354	77.9396	8	2784490
EF23	LAB4	LR	3172243	66.2087	10	1336229
EF23	LAB5	LR	3260806	354.948	6	1385323
EF23	LAB5	SR	2887386	60.6565	283	27402
EF24	LAB1	LR	3226900	138.234	10	1222213
EF24	LAB2	LR	3260163	177.619	10	2788638
EF24	LAB2	SR	2933114	133.959	228	33918
EF24	LAB3	LR	3275025	93.3964	10	2799751
EF24	LAB4	LR	3225090	68.7753	12	2768398
EF24	LAB5	LR	3235049	314.466	5	2798683
EF24	LAB5	SR	2913967	94.6229	310	26353
EF25	LAB1	LR	3193628	118.243	8	3118563
EF25	LAB2	LR	3236389	147.104	11	2790354
EF25	LAB2	SR	2983483	105.926	181	58063
EF25	LAB3	LR	3225239	54.7688	7	2859451
EF25	LAB4	LR	3216888	62.2722	11	2773385
EF25	LAB5	LR	3188086	238.107	5	2875585
EF25	LAB5	SR	2966480	147.94	220	45743
EF26	LAB1	LR	3230622	109.183	14	2776594
EF26	LAB2	LR	3210253	154.283	10	2873833
EF26	LAB2	SR	2981229	147.59	184	59637
EF26	LAB3	LR	3215395	78.6387	8	2872328
EF26	LAB4	LR	3238412	58.7074	10	2775675
EF26	LAB5	LR	3177982	435.821	4	2875584
EF26	LAB5	SR	2961674	90.0518	238	37982
EF27	LAB1	LR	3268372	100.732	10	2782261
EF27	LAB2	LR	3283980	128.11	18	2782087
EF27	LAB2	SR	2998194	108.603	189	58063
EF27	LAB3	LR	3209671	65.2377	8	2870377
EF27	LAB4	LR	3215612	69.0896	10	2772411
EF27	LAB5	LR	3184211	98.649	5	2871709
EF27	LAB5	SR	2985760	109.486	214	47468
EF28	LAB1	LR	3229947	201.923	10	2775968
EF28	LAB2	LR	3186271	162.991	10	2773987
EF28	LAB2	SR	2982150	108.003	177	59777
EF28	LAB4	LR	3220655	61.7014	11	2777567
EF28	LAB5	LR	3172943	368.032	4	2870377
EF28	LAB5	SR	2966504	179.291	218	47223
EF29	LAB1	LR	3242643	125.338	13	2784205
EF29	LAB2	LR	3237656	134.65	13	2776693
EF29	LAB2	SR	2982438	140.932	177	59637
EF29	LAB4	LR	3249119	53.7949	13	2769654
EF29	LAB5	LR	3144032	295.855	3	2870376
EF29	LAB5	SR	2966791	120.745	216	47223
EF30	LAB1	LR	3222952	121.378	10	2786565
EF30	LAB2	LR	3261003	136.323	10	2781451
EF30	LAB2	SR	2981891	111.175	175	59974
EF30	LAB3	LR	3240912	46.896	9	2878618
EF30	LAB4	LR	3198236	61.7637	12	2773566
EF30	LAB5	LR	3177345	397.644	4	2875588
EF30	LAB5	SR	2965543	128.597	229	43700
EF31	LAB1	LR	3271593	143.455	7	2998606
EF31	LAB2	LR	3254501	150.318	7	2998604
EF31	LAB2	SR	3051664	96.929	170	47374
EF31	LAB3	LR	3261689	76.453	7	3000113
EF31	LAB4	LR	3271178	80.9931	7	2998607
EF31	LAB5	LR	3235708	226.725	5	2998605
EF31	LAB5	SR	3037318	86.6229	217	34664
EF32	LAB1	LR	3240946	166.416	5	3040220
EF32	LAB2	LR	3273003	88.7617	8	3040226
EF32	LAB2	SR	3034196	56.4893	248	31887
EF32	LAB3	LR	3240758	65.1776	5	3040227
EF32	LAB4	LR	3235180	67.6874	5	3040227
EF32	LAB5	LR	3213080	206.617	4	3040165
EF32	LAB5	SR	3030742	65.354	227	35948
EF33	LAB1	LR	3222890	126.657	6	2997083
EF33	LAB2	LR	3205782	59.317	8	2351826
EF33	LAB2	SR	2999775	126.802	170	48299
EF33	LAB3	LR	3223326	176.54	6	2997090
EF33	LAB4	LR	3199638	76.9609	6	2997085
EF33	LAB5	LR	3199637	184.465	6	2997084
EF33	LAB5	SR	2987473	96.0849	209	34772
EF34	LAB1	LR	3205810	154.151	6	2997086
EF34	LAB2	LR	3290882	130.133	8	2992207
EF34	LAB2	SR	2999193	69.5322	188	45809
EF34	LAB3	LR	3205422	53.9117	6	2997088
EF34	LAB4	LR	3194283	81.7922	6	2997093
EF34	LAB5	LR	3182860	177.507	5	2997028
EF34	LAB5	SR	2989449	121.939	210	34772
EF35	LAB1	LR	3177660	188.027	4	2978557
EF35	LAB2	LR	3172169	169.005	5	2978560
EF35	LAB2	SR	2990969	79.1873	153	49999
EF35	LAB3	LR	3188294	200.63	5	2978558
EF35	LAB4	LR	3172176	78.6227	5	2925114
EF35	LAB5	LR	3143566	222.414	3	2978556
EF35	LAB5	SR	2963970	32.5773	264	26265
EF36	LAB1	LR	3273315	121.617	14	2925202
EF36	LAB2	LR	3345606	143.956	14	2925200
EF36	LAB2	SR	3111143	87.5204	244	45141
EF36	LAB3	LR	3398710	163.745	14	2964573
EF36	LAB4	LR	3294943	62.8067	14	2978565
EF36	LAB5	SR	3111061	86.9514	234	45142
EF37	LAB1	LR	3330463	110.968	9	2998602
EF37	LAB2	LR	3341875	180.879	7	2998600
EF37	LAB2	SR	3082346	34.88	310	22963
EF37	LAB3	LR	3351134	158.707	7	2998608
EF37	LAB4	LR	3308425	60.5729	7	2998606
EF37	LAB5	LR	3310952	241.614	5	2998602
EF37	LAB5	SR	3082823	83.8418	215	35438
EF38	LAB1	LR	3310385	119.94	9	3009248
EF38	LAB2	LR	3291338	161.108	8	3008183
EF38	LAB2	SR	3081698	86.063	198	50001
EF38	LAB3	LR	3299689	163.606	6	2978634
EF38	LAB4	LR	3312922	63.0251	7	2984367
EF38	LAB5	LR	3357862	151.678	7	3009593
EF38	LAB5	SR	3064667	161.595	241	47395
EF39	LAB1	LR	3176800	305.712	4	2978633
EF39	LAB2	LR	3188360	196.126	5	2978633
EF39	LAB2	SR	2990370	105.693	155	49691
EF39	LAB3	LR	3172245	128.096	5	3000084
EF39	LAB4	LR	3189312	68.4328	5	2978643
EF39	LAB5	LR	3183379	325.691	4	2362461
EF39	LAB5	SR	2979263	167.749	193	45447
EF40	LAB1	LR	3224926	256.523	6	2998605
EF40	LAB2	LR	3236260	194.881	6	2998606
EF40	LAB2	SR	2999784	86.7538	170	47486
EF40	LAB3	LR	3209010	219.049	6	3008182
EF40	LAB4	LR	3195378	74.2434	6	2998603
EF40	LAB5	LR	3195758	184.508	5	2998607
EF40	LAB5	SR	2989044	97.6092	209	35438
KP01	LAB1	LR	5682267	173.573	5	5284108
KP01	LAB2	LR	5668404	117.343	4	5284111
KP01	LAB2	SR	5564679	144.431	157	232498
KP01	LAB3	LR	5716812	125.774	13	5284120
KP01	LAB4	LR	5651945	104.183	3	5284116
KP01	LAB5	LR	5673348	404.033	3	5284117
KP01	LAB5	SR	5524857	57.3427	223	118990
KP02	LAB1	LR	5425408	183.293	3	5216118
KP02	LAB2	LR	5422141	147.101	3	5215057
KP02	LAB2	SR	5373769	175.773	87	306321
KP02	LAB3	LR	5454628	65.9902	7	5215057
KP02	LAB4	LR	5441314	124.61	3	5216129
KP02	LAB5	LR	5414635	342.764	2	5216125
KP02	LAB5	SR	5359707	64.1101	130	144138
KP03	LAB1	LR	5493444	170.313	2	5255148
KP03	LAB2	LR	5493473	135.243	2	5255183
KP03	LAB2	SR	5428974	173.923	73	358351
KP03	LAB3	LR	5502806	69.4274	3	5255092
KP03	LAB4	LR	5493405	74.8278	2	5255110
KP03	LAB5	LR	5493341	299.743	2	5255049
KP03	LAB5	SR	5421541	97.0011	112	186826
KP04	LAB1	LR	5734515	160.921	3	5411113
KP04	LAB2	LR	5740431	145.286	4	3259489
KP04	LAB2	SR	5674577	92.6841	68	455700
KP04	LAB3	LR	5740983	73.8431	5	5411120
KP04	LAB4	LR	5734082	155.596	3	5411102
KP04	LAB5	LR	5734186	408.533	3	5411113
KP04	LAB5	SR	5662227	71.0141	114	137747
KP05	LAB1	LR	6101602	171.153	6	5469823
KP05	LAB2	LR	6086159	146.889	6	3691624
KP05	LAB2	SR	5974601	105.059	126	161020
KP05	LAB3	LR	6109767	99.1715	7	5426160
KP05	LAB4	LR	6071691	117.144	5	5446861
KP05	LAB5	LR	6087018	295.792	5	5462200
KP05	LAB5	SR	5957579	88.6912	164	137247
KP06	LAB1	LR	6092599	141.083	6	5454857
KP06	LAB2	LR	6082891	128.596	5	5454703
KP06	LAB2	SR	5968755	75.7382	152	141383
KP06	LAB3	LR	6120991	281.749	7	5437786
KP06	LAB4	LR	6079587	156.364	5	5455154
KP06	LAB5	LR	6151896	308.389	5	5454755
KP06	LAB5	SR	5944474	43.0905	203	91032
KP07	LAB1	LR	6018743	180.845	6	5453154
KP07	LAB2	LR	5847869	144.687	6	5453189
KP07	LAB2	SR	5974557	109.431	120	162415
KP07	LAB3	LR	6085406	110.295	7	5219215
KP07	LAB4	LR	6080197	140.414	5	5453089
KP07	LAB5	LR	6077240	262.129	6	5453186
KP07	LAB5	SR	5937048	35.8383	225	81808
KP08	LAB1	LR	5637466	100.295	6	5278146
KP08	LAB2	LR	5617824	188.276	3	5278139
KP08	LAB2	SR	5522128	123.896	145	241130
KP08	LAB3	LR	5622577	87.4938	5	5278272
KP08	LAB4	LR	5647519	185.415	3	5445520
KP08	LAB5	LR	5642792	296.343	7	5278156
KP08	LAB5	SR	5457503	37.5455	262	93323
KP09	LAB1	LR	6093625	153.914	6	5453203
KP09	LAB2	LR	6079836	136.105	6	4834129
KP09	LAB2	SR	5972139	158.241	124	188265
KP09	LAB3	LR	6096687	150.528	7	5453213
KP09	LAB4	LR	5997798	200.074	5	5278149
KP09	LAB5	LR	6080656	391.824	5	5453550
KP09	LAB5	SR	5951714	71.2741	173	127512
KP10	LAB1	LR	5682413	172.075	3	5507892
KP10	LAB2	LR	5682423	174.03	3	5507901
KP10	LAB2	SR	5590013	108.5	100	230181
KP10	LAB3	LR	5699230	58.6572	6	5507901
KP10	LAB4	LR	5682787	197.014	3	5508265
KP10	LAB5	LR	5682417	202.935	3	5507895
KP10	LAB5	SR	5578092	73.0461	142	128460
KP11	LAB1	LR	6093619	111.312	6	5453195
KP11	LAB2	LR	6080296	148.54	5	5453192
KP11	LAB2	SR	5963953	57.9837	167	109689
KP11	LAB3	LR	6132926	178.965	8	5443186
KP11	LAB4	LR	6093619	54.9048	6	5453199
KP11	LAB5	LR	6080311	90.9904	5	5453201
KP11	LAB5	SR	5973554	67.2995	119	162458
KP12	LAB1	LR	6052184	255.53	5	5504801
KP12	LAB2	LR	5927013	140.59	5	5505013
KP12	LAB2	SR	5774392	115.01	139	149620
KP12	LAB3	LR	6059509	77.6866	15	5504801
KP12	LAB4	LR	6068432	41.158	6	5504802
KP12	LAB5	LR	5679700	183.145	3	5504799
KP12	LAB5	SR	5577417	65.3798	151	115415
KP13	LAB1	LR	6098219	150.964	6	5460867
KP13	LAB2	LR	6079988	138.06	7	3686829
KP13	LAB2	SR	5965984	65.4514	153	141200
KP13	LAB3	LR	6134051	172.964	7	5457881
KP13	LAB4	LR	6076244	56.0143	6	5445536
KP13	LAB5	LR	6084823	220.274	5	5460858
KP13	LAB5	SR	5950872	72.5593	172	129652
KP14	LAB1	LR	5529533	166.368	3	5360998
KP14	LAB2	LR	5529893	160.938	4	3822207
KP14	LAB2	SR	5464752	149.745	73	298507
KP14	LAB4	LR	5521148	59.5221	3	5361042
KP14	LAB5	LR	5512706	280.708	2	5361031
KP14	LAB5	SR	5451622	90.3399	104	160206
KP15	LAB1	LR	5722029	171.701	3	5517031
KP15	LAB2	LR	5722029	150.23	3	5517032
KP15	LAB2	SR	5623422	76.7151	101	266317
KP15	LAB3	LR	5722066	84.2135	3	5517038
KP15	LAB5	LR	5736008	419.261	6	5517023
KP15	LAB5	SR	5607462	60.8927	140	143344
KP16	LAB1	LR	5595012	270.634	3	5327830
KP16	LAB2	LR	5599664	135.789	3	5327979
KP16	LAB2	SR	5530019	94.3216	76	213391
KP16	LAB3	LR	5602650	47.833	4	5327816
KP16	LAB4	LR	5595795	72.1605	3	5328613
KP16	LAB5	LR	5594994	147.81	3	5327813
KP16	LAB5	SR	5515320	72.5839	119	144375
KP17	LAB1	LR	5279381	177.26	3	5160787
KP17	LAB2	LR	5279376	203.445	3	5160782
KP17	LAB2	SR	5237785	64.1049	54	473523
KP17	LAB3	LR	5288058	90.8904	4	5160790
KP17	LAB4	LR	5285086	79.9888	4	5160780
KP17	LAB5	SR	5230296	79	66	283966
KP18	LAB1	LR	5546755	172.777	2	5344258
KP18	LAB2	LR	5546752	166.32	2	5344256
KP18	LAB2	SR	5478397	88.7844	71	215541
KP18	LAB4	LR	5537471	59.4918	3	5344261
KP18	LAB5	LR	5546769	562.179	2	5344270
KP18	LAB5	SR	5463638	80.1661	99	140109
KP19	LAB1	LR	5654287	178.62	3	5535824
KP19	LAB2	LR	5644048	163.082	2	5536068
KP19	LAB2	SR	5551393	96.6649	111	230181
KP19	LAB3	LR	5656379	76.8448	4	5536138
KP19	LAB4	LR	5643805	111.231	2	5535825
KP19	LAB5	LR	5643804	150.961	2	5535823
KP19	LAB5	SR	5538464	58.7936	148	129638
KP20	LAB1	LR	5743466	134.073	5	5436835
KP20	LAB2	LR	5746524	150.754	5	5439897
KP20	LAB2	SR	5641426	97.3744	87	287813
KP20	LAB3	LR	5726665	99.6664	8	5415719
KP20	LAB4	LR	5664112	101.439	3	5431554
KP20	LAB5	LR	5743522	119.866	5	5436840
KP20	LAB5	SR	5624936	56.1491	146	109685
LM41	LAB1	LR	2993293	137.383	1	2993293
LM41	LAB1	SR	2952251	80	96	64701
LM41	LAB2	LR	2993297	157.701	1	2993297
LM41	LAB3	LR	2999315	120.076	2	2993296
LM41	LAB4	LR	2993297	107.215	1	2993297
LM41	LAB5	LR	2993296	375.358	1	2993296
LM41	LAB5	SR	2953576	154.378	35	250466
LM42	LAB1	LR	2916959	138.2	1	2916959
LM42	LAB1	SR	2896519	91	47	146900
LM42	LAB2	LR	2916960	165.454	1	2916960
LM42	LAB3	LR	2916979	168.787	1	2916979
LM42	LAB4	LR	2916925	109.491	1	2916925
LM42	LAB5	LR	2916959	258.492	1	2916959
LM42	LAB5	SR	2893097	51.2958	36	525459
LM43	LAB1	LR	2921263	110.882	2	2915238
LM43	LAB1	SR	2877371	67	133	40260
LM43	LAB2	LR	2921501	123.686	2	2915238
LM43	LAB3	LR	2921241	203.733	2	2915238
LM43	LAB4	LR	2921268	112.782	2	2915238
LM43	LAB5	LR	2915238	299.965	1	2915238
LM43	LAB5	SR	2883545	88.6528	24	684371
LM44	LAB1	LR	2985170	147.397	1	2985170
LM44	LAB1	SR	3031088	77	105	69588
LM44	LAB2	LR	2991210	125.287	2	2985171
LM44	LAB3	LR	2991193	201.939	2	2985171
LM44	LAB4	LR	2991188	112.446	2	2985171
LM44	LAB5	LR	2991200	174.147	2	2985172
LM44	LAB5	SR	2948559	179.081	27	438854
LM45	LAB1	LR	3077791	108.903	3	2985172
LM45	LAB1	SR	3036052	89	39	259961
LM45	LAB2	LR	3077793	146.99	3	2985172
LM45	LAB3	LR	3077818	212.648	3	2985171
LM45	LAB4	LR	3071774	111.767	2	2985178
LM45	LAB5	LR	3071767	199.471	2	2985171
LM45	LAB5	SR	3035719	73.1339	30	438854
LM46	LAB1	LR	3029064	110.147	2	3023038
LM46	LAB1	SR	2990900	77	50	140742
LM46	LAB2	LR	3029060	150.598	2	3023036
LM46	LAB3	LR	3029340	55.5698	2	3023066
LM46	LAB4	LR	3029061	118.473	2	3023042
LM46	LAB5	LR	3023038	232.584	1	3023038
LM46	LAB5	SR	2989894	108.283	27	435363
LM47	LAB1	LR	3011592	128.366	1	3011592
LM47	LAB1	SR	2963764	146	42	253297
LM47	LAB2	LR	3025531	73.6636	4	3011592
LM47	LAB3	LR	3017920	145.779	3	2973341
LM47	LAB5	LR	3017904	127.473	2	3011592
LM47	LAB5	SR	2960500	128.31	42	352540
LM48	LAB1	LR	2951234	106.542	2	2945198
LM48	LAB1	SR	2910081	97	57	111137
LM48	LAB2	LR	2950583	239.603	2	2945452
LM48	LAB4	LR	2933632	39.6661	17	395356
LM48	LAB5	LR	2945451	220.78	1	2945451
LM48	LAB5	SR	2922770	91.9008	50	171888
LM49	LAB1	LR	2951476	141.727	2	2945206
LM49	LAB1	SR	2911283	131	35	185652
LM49	LAB2	LR	2950783	233.307	2	2945449
LM49	LAB3	LR	2951368	142.148	2	2945345
LM49	LAB5	LR	2945452	327.009	1	2945452
LM49	LAB5	SR	2909319	119.63	25	356813
LM50	LAB1	LR	2940933	121.865	2	2934928
LM50	LAB1	SR	2899243	81	45	147107
LM50	LAB2	LR	2940984	191.567	2	2934930
LM50	LAB3	LR	2940948	198.723	2	2934928
LM50	LAB4	LR	2931593	39.9374	13	253150
LM50	LAB5	LR	2934930	213.191	1	2934930
LM50	LAB5	SR	2900763	182.712	24	340658
LM51	LAB1	LR	3076503	108.122	2	3071393
LM51	LAB1	SR	3033954	84	74	92208
LM51	LAB2	LR	3077418	123.174	2	3071389
LM51	LAB3	LR	3077407	177.523	2	3071380
LM51	LAB5	LR	3071385	327.055	1	3071385
LM51	LAB5	SR	3035976	93.2986	30	509625
LM52	LAB1	LR	3047315	121.075	2	3041285
LM52	LAB1	SR	3002678	73	95	61499
LM52	LAB2	LR	3047317	159.544	2	3041285
LM52	LAB3	LR	3047305	219.987	2	3041274
LM52	LAB4	LR	3149170	98.912	7	3072300
LM52	LAB5	LR	3041281	187.714	1	3041281
LM52	LAB5	SR	3004893	33.5193	43	360841
LM53	LAB1	LR	3003972	121.149	3	2911346
LM53	LAB1	SR	2961720	60	83	77633
LM53	LAB2	LR	3003999	224.838	3	2911347
LM53	LAB3	LR	3004256	209.683	3	2911346
LM53	LAB4	LR	3003757	113.124	3	2911093
LM53	LAB5	LR	2997978	316.614	2	2911346
LM53	LAB5	SR	2964171	116.044	25	539066
LM54	LAB1	LR	3075554	142.532	2	2988922
LM54	LAB1	SR	3040978	66	57	152882
LM54	LAB2	LR	3081576	162.596	3	2988922
LM54	LAB3	LR	3081571	212.552	3	2988921
LM54	LAB4	LR	2990325	102.356	2	2988691
LM54	LAB5	LR	3075552	220.998	2	2988920
LM54	LAB5	SR	3038115	44.354	36	379648
LM55	LAB1	LR	3004150	107.779	1	3004150
LM55	LAB1	SR	2973088	114	23	252328
LM55	LAB2	LR	3004151	169.366	1	3004151
LM55	LAB3	LR	3010152	199.478	2	3004151
LM55	LAB4	LR	3004151	100.432	1	3004151
LM55	LAB5	LR	3010172	147.329	2	3004149
LM55	LAB5	SR	2968431	77.338	30	293735
LM56	LAB1	LR	3036380	127.425	2	3030346
LM56	LAB1	SR	2991649	69	101	64871
LM56	LAB2	LR	3035459	214.617	2	3030345
LM56	LAB3	LR	3036378	203.51	2	3030345
LM56	LAB4	LR	3036650	108.571	2	3030346
LM56	LAB5	LR	3036367	190.258	2	3030347
LM56	LAB5	SR	2992384	88.6763	39	417210
LM57	LAB1	LR	2945452	161.319	1	2945452
LM57	LAB1	SR	2909543	83	47	122614
LM57	LAB2	LR	2951645	163.441	2	2945454
LM57	LAB3	LR	2951483	151.628	2	2945456
LM57	LAB4	LR	2945453	99.6425	1	2945453
LM57	LAB5	LR	2945453	209.427	1	2945453
LM57	LAB5	SR	2909192	67.8284	24	356813
LM58	LAB1	LR	2985058	112.548	3	2970492
LM58	LAB1	SR	2936730	55	109	61177
LM58	LAB2	LR	2993822	189.664	3	2970491
LM58	LAB3	LR	2993335	189.871	3	2970492
LM58	LAB4	LR	2985047	91.8095	3	2970489
LM58	LAB5	LR	2983285	174.49	2	2970490
LM58	LAB5	SR	2942702	134.561	26	582916
LM59	LAB1	LR	3049026	153.499	4	1832761
LM59	LAB1	SR	3033533	67	102	62879
LM59	LAB2	LR	3054990	201.415	5	1832159
LM59	LAB3	LR	3080778	98.2453	3	2988134
LM59	LAB4	LR	3074764	100.771	2	2988132
LM59	LAB5	LR	3074764	285.799	2	2988132
LM59	LAB5	SR	3037198	59.8755	35	425099
LM60	LAB1	LR	2954651	135.376	2	2948619
LM60	LAB1	SR	2913763	64	72	94561
LM60	LAB2	LR	2954626	172.277	2	2948620
LM60	LAB3	LR	2954892	180.563	2	2948618
LM60	LAB4	LR	2948622	105.992	1	2948622
LM60	LAB5	LR	2954638	189.102	2	2948620
LM60	LAB5	SR	2907940	25.203	75	138238
SA61	LAB1	LR	2817476	166.469	2	2813039
SA61	LAB2	LR	2824367	127.103	4	2813039
SA61	LAB2	SR	2778392	179	27	725388
SA61	LAB3	LR	2841708	50.4493	5	2813041
SA61	LAB3	SR	2763370	181	99	69536
SA61	LAB4	LR	2832965	53.5851	5	2812653
SA61	LAB5	LR	2813039	330.514	1	2813039
SA62	LAB1	LR	2865683	145.985	5	847811
SA62	LAB2	LR	2901110	175.106	8	1990494
SA62	LAB2	SR	2800371	178	62	310791
SA62	LAB3	LR	2937780	61.9952	5	2891981
SA62	LAB4	LR	2894175	42.5801	6	847869
SA62	LAB5	LR	2891984	261.839	1	2891984
SA62	LAB5	SR	2783458	114	111	112291
SA63	LAB1	LR	2969307	131.336	3	2187063
SA63	LAB2	LR	2880278	186.062	3	2142917
SA63	LAB2	SR	2802040	144	56	124414
SA63	LAB3	LR	2956906	90.4173	1	2956906
SA63	LAB4	LR	2904519	51.1729	4	2142916
SA63	LAB5	LR	2880280	58.9769	3	2142920
SA63	LAB5	SR	2792508	79	98	71554
SA65	LAB1	LR	2847089	184.338	4	2816943
SA65	LAB2	LR	2846987	192.869	4	2816838
SA65	LAB2	SR	2804911	80	39	304466
SA65	LAB4	LR	2848116	44.1802	2	2816942
SA65	LAB5	LR	2848123	206.577	2	2816944
SA65	LAB5	SR	2766248	25	293	19619
SA66	LAB1	LR	2848426	110.286	4	2818277
SA66	LAB2	LR	2845299	160.474	6	2816950
SA66	LAB2	SR	2804970	150	34	304474
SA66	LAB3	LR	2848448	156.861	2	2816945
SA66	LAB4	LR	2849446	51.088	2	2818274
SA66	LAB5	LR	2848120	102.971	2	2816942
SA66	LAB5	SR	2768531	35	230	26650
SA67	LAB1	LR	2791980	135.789	1	2791980
SA67	LAB2	LR	2797205	199.851	3	2409840
SA67	LAB2	SR	2752440	131	40	286457
SA67	LAB3	LR	2791986	382.384	1	2791986
SA67	LAB4	LR	2791993	45.4779	1	2791993
SA67	LAB5	LR	2791967	97.4748	2	1685333
SA67	LAB5	SR	2733609	51	96	48543
SA68	LAB1	LR	2779545	134.456	1	2779545
SA68	LAB2	LR	2779542	173.438	1	2779542
SA68	LAB2	SR	2745821	143	21	493772
SA68	LAB3	LR	2779545	70.1004	1	2779545
SA68	LAB4	LR	2779543	64.5295	1	2779543
SA68	LAB5	LR	2777669	400.547	1	2777669
SA68	LAB5	SR	2737891	45	69	100362
SA69	LAB1	LR	2792403	149.271	2	2750942
SA69	LAB2	LR	2775795	210.949	3	2750944
SA69	LAB2	SR	2729155	145	26	275289
SA69	LAB3	LR	2775440	42.1642	4	2750945
SA69	LAB4	LR	2775435	49.8831	4	2750944
SA69	LAB5	LR	2771672	523.994	2	2750943
SA69	LAB5	SR	2702883	113	130	42843
SA71	LAB1	LR	2738680	117.891	2	2734283
SA71	LAB2	LR	2738750	176.479	2	2734353
SA71	LAB2	SR	2699914	73	40	410254
SA71	LAB3	LR	2747815	238.365	2	2734284
SA71	LAB4	LR	2743079	46.8211	2	2734285
SA71	LAB5	LR	2734285	256.225	1	2734285
SA71	LAB5	SR	2692301	78	68	94641
SA72	LAB1	LR	2840008	116.64	2	2837647
SA72	LAB2	LR	2839980	162.192	2	2837619
SA72	LAB2	SR	2790444	126	50	151564
SA72	LAB3	LR	2840017	140.722	2	2837655
SA72	LAB4	LR	2837658	65.1009	1	2837658
SA72	LAB5	LR	2837656	215.801	1	2837656
SA72	LAB5	SR	2777235	183	89	85747
SA73	LAB1	LR	2923745	122.755	9	2805605
SA73	LAB2	LR	2873755	132.261	5	2846118
SA73	LAB2	SR	2836910	65	79	137201
SA73	LAB3	LR	2916354	208.331	8	2846187
SA73	LAB4	LR	2856340	84.1669	4	2846192
SA73	LAB5	LR	2846189	122.864	1	2846189
SA73	LAB5	SR	2806906	148	92	83940
SA74	LAB1	LR	2896481	177.219	8	1773512
SA74	LAB2	LR	2928106	179.006	7	1865791
SA74	LAB2	SR	2802780	182	74	105190
SA74	LAB3	LR	2940993	125.253	7	2906933
SA74	LAB4	LR	2989626	56.0689	6	1906246
SA74	LAB5	LR	3026523	196.117	4	1930633
SA74	LAB5	SR	2793578	95	102	71208
SA75	LAB1	LR	2854077	206.98	1	2854077
SA75	LAB2	LR	2854075	163.805	1	2854075
SA75	LAB2	SR	2802211	116	40	235271
SA75	LAB3	LR	2848836	150.743	1	2848836
SA75	LAB4	LR	2853424	87.4971	1	2853424
SA75	LAB5	LR	2848830	244.138	1	2848830
SA75	LAB5	SR	2792720	75	71	133249
SA76	LAB1	LR	2836260	166.652	2	2831864
SA76	LAB2	LR	2836261	152.628	2	2831864
SA76	LAB2	SR	2835599	101	53	137574
SA76	LAB3	LR	2843773	166.696	3	2831866
SA76	LAB4	LR	2835453	45.2252	2	2826660
SA76	LAB5	LR	2831867	180.455	1	2831867
SA76	LAB5	SR	2786082	185	90	73769
SA77	LAB1	LR	2849706	116.685	3	2842317
SA77	LAB2	LR	2854103	141.913	3	2842317
SA77	LAB2	SR	2807193	42	60	134605
SA77	LAB3	LR	2849713	171.107	3	2842324
SA77	LAB4	LR	2849710	56.4947	3	2842321
SA77	LAB5	LR	2842323	168.128	1	2842323
SA77	LAB5	SR	2797701	140	78	86534
SA78	LAB1	LR	2783050	147.124	1	2783050
SA78	LAB2	LR	2783051	196.401	1	2783051
SA78	LAB2	SR	2744223	108	36	410276
SA78	LAB3	LR	2783061	110.797	1	2783061
SA78	LAB4	LR	2783052	64.8133	1	2783052
SA78	LAB5	LR	2783052	277.33	1	2736416
SA78	LAB5	SR	2736416	109	60	134327
SA79	LAB1	LR	2780685	106.824	1	2780685
SA79	LAB2	LR	2775490	208.128	1	2775490
SA79	LAB2	SR	2758665	103	21	758044
SA79	LAB3	LR	2819177	306.072	2	2780682
SA79	LAB4	LR	2780683	64.7732	1	2780683
SA79	LAB5	LR	2780681	158.78	1	2780681
SA79	LAB5	SR	2744489	144	42	197685
SA80	LAB1	LR	2814805	123.908	1	2814805
SA80	LAB2	LR	2814804	174.551	1	2814804
SA80	LAB2	SR	2768966	109	33	516891
SA80	LAB3	LR	2826851	223.527	2	2788533
SA80	LAB4	LR	2836659	52.5896	4	2202410
SA80	LAB5	LR	2814807	203.117	1	2814807
SA80	LAB5	SR	2768311	76	43	300059
