# Supplementary material for: A multicenter study on accuracy and reproducibility of nanopore sequencing-based genotyping of bacterial pathogens
Source: J Clin Microbiol. 2024 Aug 19;62(9):e00628-24. doi: 10.1128/jcm.00628-24 (PMC11389150; doi:10.1128/jcm.00628-24)
Supplement: Table S4 — Typing differences for problematic strains. [file jcm.00628-24-s0005.xlsx]

## Sheet: problematic strains
Supplementary Table 4: Complete assessment of all mismatching targets of problematic isolates in the original performance study data set divided according to species. The definition of problematic strains was >=3 cgMLST mismatches to the reference in the majority of participants. Number of total mismatches to the reference per lab and number of total affected target for all assemblies of the stra…
how may labs >= 3 MM to cgMLST reference	Strain	LAB1	LAB2	LAB3	LAB4	LAB5	total targets
5	EF22	5	3	10	7	5	12
5	EF25	3	5	8	7	7	17
5	EF26	6	6	7	11	10	17
3	EF27	2	1	9	8	4	12
5	EF28	4	4	13	5	4	12
4	EF29	2	4	7	8	5	14
5	EF30	7	8	7	6	6	16
4	EF32	6	4	6	5	8	15
4	EF33	2	5	5	8	7	12
5	EF34	5	4	7	11	7	19
5	EF38	4	3	7	6	3	27
4	EF40	1	3	6	6	6	12
5	KP01	3	6	3	9	3	17
5	KP02	92	90	61	91	71	227
5	KP03	77	41	31	36	21	121
5	KP04	73	53	34	41	36	130
5	KP12	55	58	48	43	26	148
5	KP19	65	59	42	50	32	134
5	KP20	6	11	4	8	4	25
5	LM41	30	42	33	33	39	86
5	LM46	127	200	212	191	179	346
4	LM51	23	21	53	na	61	91
5	LM52	24	25	56	53	58	101
5	SA63	26	46	40	33	35	105
5	SA67	18	22	28	29	28	83
3	SA71	1	8	4	2	6	14
5	SA72	3	4	4	3	4	12
5	SA73	6	3	5	4	7	22
3	SA74	0	4	4	2	6	13
4	SA75	2	7	6	6	6	16
5	SA76	6	4	7	10	3	19
5	SA77	3	4	7	5	5	14
5	SA78	3	4	3	3	3	12
