# Supplementary material for: A multicenter study on accuracy and reproducibility of nanopore sequencing-based genotyping of bacterial pathogens
Source: J Clin Microbiol. 2024 Aug 19;62(9):e00628-24. doi: 10.1128/jcm.00628-24 (PMC11389150; doi:10.1128/jcm.00628-24)
Supplement: Table S7 — Distance to the reference for best pipeline for updated assemblies. [file jcm.00628-24-s0006.xlsx]

## Sheet: Supplementary Table reseq Diff 
Supplementary Table 7: Mismatches to the SR reference for the updated assemblies (reads from 5khz 400bp/s sampling, bacterial methylation basecalling and flye assembly) identifies the best pipeline as Medaka variant and Racon polishing as seen in the values of Isolates above 2 Mismatches (isolates>=3MM) and the average mismatches (average MM) at the bottom of the table.
	Polishing strategy
	medaka polishing (variant model)	Racon plus medaka polishing (variant model)	medaka polishing (consensus model)	Racon plus medaka polishing (consensus model)	no polishing (flye consensus)
Strain	cgMLST MM to SR Ref
EF22	1	1	3	4	2
EF23	0	0	0	0	0
EF24	0	0	0	0	0
EF25	2	1	3	2	5
EF26	0	0	3	4	3
EF27	0	0	1	0	3
EF28	1	0	2	0	1
EF29	0	0	2	2	3
EF30	2	2	3	4	4
EF31	0	0	0	0	0
EF32	1	0	2	1	1
EF33	1	1	1	1	2
EF34	2	2	5	5	3
EF35	0	0	0	0	0
EF36	1	0	1	0	1
EF37	0	0	0	0	0
EF38	2	2	5	4	3
EF39	0	0	0	0	0
EF40	1	0	4	2	3
KP01	0	0	0	0	1
KP02	1	1	10	11	18
KP03	32	18	35	17	47
KP04	41	27	43	30	52
KP05	0	0	1	1	1
KP06	0	0	0	0	0
KP07	0	0	0	0	1
KP08	0	0	0	0	0
KP09	0	1	0	0	0
KP10	0	0	0	0	0
KP11	0	0	0	0	0
KP12	6	5	4	2	16
KP13	0	0	0	0	0
KP14	0	0	0	0	0
KP15	0	0	0	0	0
KP16	0	0	0	0	0
KP17	0	0	0	0	0
KP18	0	0	0	0	0
KP19	0	0	3	3	4
KP20	0	0	1	0	2
LM41	3	2	12	11	14
LM42	0	0	0	0	0
LM43	0	0	0	0	0
LM44	0	0	0	0	0
LM45	0	0	0	0	0
LM46	49	66	50	65	50
LM47	0	0	0	0	0
LM48	0	0	0	0	0
LM49	0	1	0	0	0
LM50	0	1	0	0	0
LM51	6	2	11	2	10
LM52	5	2	9	2	12
LM53	0	0	0	0	0
LM54	0	0	0	0	0
LM55	0	0	0	0	0
LM56	0	0	0	0	0
LM57	0	0	0	0	0
LM58	0	0	0	0	0
LM59	0	0	0	0	0
LM60	0	0	0	0	0
SA61	0	1	0	0	0
SA62	0	0	1	1	1
SA63	4	1	16	14	12
SA65	0	0	0	0	0
SA66	0	0	0	1	1
SA67	0	1	7	5	8
SA68	0	0	0	0	0
SA69	0	0	1	0	1
SA71	0	0	1	1	0
SA72	0	0	1	1	0
SA73	0	0	1	1	0
SA74	0	0	0	0	0
SA75	1	0	1	1	1
SA76	0	0	1	1	1
SA77	0	1	2	2	1
SA78	1	1	1	1	1
SA79	0	0	0	0	0
SA80	0	0	0	0	0
Assemblies >=3 MM	8	4	18	13	19
Average MM	2.11688	1.81818	3.20779	2.62338	3.75325
